# Supplementary material for: Effectiveness of a Community Pharmacy-Based Health Promotion Program on Hypertension in Bangladesh and Pakistan: Study Protocol for a Cluster-Randomized Controlled Trial
Source: Healthcare (Basel). 2024 Jul 15;12(14):1402. doi: 10.3390/healthcare12141402 (PMC11276715; doi:10.3390/healthcare12141402)
Supplement: Supplementary file 1 [file healthcare-12-01402-s001.zip]

Archive with 2 entries (2 files):
- healthcare-3083715-File S1-Appendix1_Booklet.pdf
- healthcare-3083715-File S2-Appendix_2_Community pharmacist training manual.pdf
